# Supplementary material for: Precision Workforce Management for Radiographers: Monitoring and Managing Competences with an Automatic Tool
Source: J Pers Med. 2024 Jun 21;14(7):669. doi: 10.3390/jpm14070669 (PMC11278459; doi:10.3390/jpm14070669)
Supplement: Supplementary file 1 [file jpm-14-00669-s001.zip]

Archive with 1 entries (1 files):
- jpm-3017576-supplementary.pdf
